# Supplementary material for: Paracrine signalling between intestinal epithelial and tumour cells induces a regenerative programme
Source: eLife. 2022 May 11;11:e76541. doi: 10.7554/eLife.76541 (PMC9094746; doi:10.7554/eLife.76541)
Supplement: Figure 2—figure supplement 1—source data 2. [file elife-76541-fig2-figsupp1-data2.zip]

Archive with 2 entries (2 files):
- gui 2021-10-15 16h35m07s(Chemiluminescence).tif
- __MACOSX/._gui 2021-10-15 16h35m07s(Chemiluminescence).tif
